# Supplementary material for: Systematic Review of Plant Ribosome Heterogeneity and Specialization
Source: Front Plant Sci. 2020 Jun 25;11:948. doi: 10.3389/fpls.2020.00948 (PMC7332886; doi:10.3389/fpls.2020.00948)
Supplement: Supplementary file 1 [file Table_1.xlsx]

## Sheet: Supplemental Table S1 Legend
Supplemental Table S1. Ribosomal protein nomenclature (Ban et al., 2014) of cytosolic ribosome protein coding paralog genes from Arabidopsis thaliana. UNIPROT entries were added, namely 212 reviewed, manually annotated entries (Swiss-Prot) and 3 not yet reviewed, automatically annotated entries (TrEMBL). Two entries are not available (NA).

## Sheet: Supplemental Table S1
Nomenclature of ribosomal proteins (RPs)					Uniprot Entries (Swiss-Prot, 212 reviewed entries; trEMBL, 3 non-reviewed entries, 2 entries not avaialble)
Gene code	Subunit	New RP names	Old RP names	Combined nomenclature used in this manuscript	Gene code (Note: several genes my code for identical proteins)	Entry	Entry name	Status	Protein names	Gene names	Organism	Length
AT1G08360	60S	uL1	RPL10aA	uL1_AtRPL10aA	AT1G08360	Q8VZB9	R10A1_ARATH	reviewed	60S ribosomal protein L10a-1	RPL10AA At1g08360 T27G7.6	Arabidopsis thaliana (Mouse-ear cress)	216
AT2G27530	60S	uL1	RPL10aB	uL1_AtRPL10aB	AT2G27530	P59230	R10A2_ARATH	reviewed	60S ribosomal protein L10a-2	RPL10AB At2g27530 F10A12.22 F15K20.37	Arabidopsis thaliana (Mouse-ear cress)	216
AT5G22440	60S	uL1	RPL10aC	uL1_AtRPL10aC	AT5G22440	P59231	R10A3_ARATH	reviewed	60S ribosomal protein L10a-3	RPL10AC At5g22440 MWD9.24	Arabidopsis thaliana (Mouse-ear cress)	217
AT2G18020	60S	uL2	RPL8A	uL2_AtRPL8A	AT2G18020	P46286	RL81_ARATH	reviewed	60S ribosomal protein L8-1 (60S ribosomal protein L2) (Protein EMBRYO DEFECTIVE 2296)	RPL8A EMB2296 RPL2 At2g18020 T27K22.11	Arabidopsis thaliana (Mouse-ear cress)	258
AT3G51190	60S	uL2	RPL8B	uL2_AtRPL8B	AT3G51190	Q4PSL7	RL82_ARATH	reviewed	60S ribosomal protein L8-2	RPL8B At3g51190 F24M12.230	Arabidopsis thaliana (Mouse-ear cress)	260
AT4G36130	60S	uL2	RPL8C	uL2_AtRPL8C	AT4G36130	Q42064	RL83_ARATH	reviewed	60S ribosomal protein L8-3	RPL8C At4g36130 F23E13.20 T19K4.260	Arabidopsis thaliana (Mouse-ear cress)	258
AT1G43170	60S	uL3	RPL3A	uL3_AtRPL3A	AT1G43170	P17094	RL31_ARATH	reviewed	60S ribosomal protein L3-1 (Protein EMBRYO DEFECTIVE 2207)	ARP1 EMB2207 RPL3A At1g43170 F1I21.1	Arabidopsis thaliana (Mouse-ear cress)	389
AT1G61580	60S	uL3	RPL3B	uL3_AtRPL3B	AT1G61580	P22738	RL32_ARATH	reviewed	60S ribosomal protein L3-2	ARP2 RPL3B At1g61580 T25B24.7	Arabidopsis thaliana (Mouse-ear cress)	390
AT3G09630	60S	uL4	RPL4A	uL4_AtRPL4A	AT3G09630	Q9SF40	RL4A_ARATH	reviewed	60S ribosomal protein L4-1 (L1)	RPL4A At3g09630 F11F8.22	Arabidopsis thaliana (Mouse-ear cress)	406
AT5G02870	60S	uL4	RPL4D	uL4_AtRPL4D	AT5G02870	P49691	RL4B_ARATH	reviewed	60S ribosomal protein L4-2 (L1)	RPL4D RPL1 RPL4 At5g02870 F9G14_180	Arabidopsis thaliana (Mouse-ear cress)	407
AT2G42740	60S	uL5	RPL11A	uL5_AtRPL11A	AT2G42740	P42795	RL111_ARATH	reviewed	60S ribosomal protein L11-1 (L16A)	RPL11A RPL16A At2g42740 F7D19.26	Arabidopsis thaliana (Mouse-ear cress)	182
AT3G58700	60S	uL5	RPL11B	uL5_AtRPL11B	AT3G58700,AT4G18730,AT5G45775	P42794	RL112_ARATH	reviewed	60S ribosomal protein L11-2 (L16)	RPL11B At3g58700 T20N10_50; RPL11C RPL16B At4g18730 F28A21.140; RPL11D At5g45775 MRA19.26 MRA19_21	Arabidopsis thaliana (Mouse-ear cress)	182
AT4G18730	60S	uL5	RPL11C	uL5_AtRPL11C	AT3G58700,AT4G18730,AT5G45775	P42794	RL112_ARATH	reviewed	60S ribosomal protein L11-2 (L16)	RPL11B At3g58700 T20N10_50; RPL11C RPL16B At4g18730 F28A21.140; RPL11D At5g45775 MRA19.26 MRA19_21	Arabidopsis thaliana (Mouse-ear cress)	182
AT5G45775	60S	uL5	RPL11D	uL5_AtRPL11D	AT3G58700,AT4G18730,AT5G45775	P42794	RL112_ARATH	reviewed	60S ribosomal protein L11-2 (L16)	RPL11B At3g58700 T20N10_50; RPL11C RPL16B At4g18730 F28A21.140; RPL11D At5g45775 MRA19.26 MRA19_21	Arabidopsis thaliana (Mouse-ear cress)	182
AT1G33120	60S	uL6	RPL9B	uL6_AtRPL9B	AT1G33120,AT1G33140	P49209	RL91_ARATH	reviewed	60S ribosomal protein L9-1	RPL9B At1g33120 T9L6.2; RPL9C At1g33140 T9L6.5	Arabidopsis thaliana (Mouse-ear cress)	194
AT1G33140	60S	uL6	RPL9C	uL6_AtRPL9C	AT1G33120,AT1G33140	P49209	RL91_ARATH	reviewed	60S ribosomal protein L9-1	RPL9B At1g33120 T9L6.2; RPL9C At1g33140 T9L6.5	Arabidopsis thaliana (Mouse-ear cress)	194
AT4G10450	60S	uL6	RPL9D	uL6_AtRPL9D	AT4G10450	Q9SZX9	RL92_ARATH	reviewed	60S ribosomal protein L9-2	RPL9D At4g10450 F7L13.30	Arabidopsis thaliana (Mouse-ear cress)	194
AT2G40010	60S	uL10	RPP0A	uL10_AtRPP0A	AT2G40010	O04204	RLA01_ARATH	reviewed	60S acidic ribosomal protein P0-1	RPP0A At2g40010 T28M21.17	Arabidopsis thaliana (Mouse-ear cress)	317
AT3G09200	60S	uL10	RPP0B	uL10_AtRPP0B	AT3G09200	Q42112	RLA02_ARATH	reviewed	60S acidic ribosomal protein P0-2	RPP0B At3g09200 F3L24.7 MZB10.24	Arabidopsis thaliana (Mouse-ear cress)	320
AT3G11250	60S	uL10	RPP0C	uL10_AtRPP0C	AT3G11250	P57691	RLA03_ARATH	reviewed	60S acidic ribosomal protein P0-3	RPP0C At3g11250 F11B9.17 F11B9_119	Arabidopsis thaliana (Mouse-ear cress)	323
AT2G37190	60S	uL11	RPL12A	uL11_AtRPL12A	AT2G37190	P50883	RL121_ARATH	reviewed	60S ribosomal protein L12-1	RPL12A At2g37190 T2N18.5	Arabidopsis thaliana (Mouse-ear cress)	166
AT3G53430	60S	uL11	RPL12B	uL11_AtRPL12B	AT3G53430	Q9LFH5	RL122_ARATH	reviewed	60S ribosomal protein L12-2 (ABI1-binding protein 11)	RPL12B ABIP11 At3g53430 F4P12_130	Arabidopsis thaliana (Mouse-ear cress)	166
AT5G60670	60S	uL11	RPL12C	uL11_AtRPL12C	AT5G60670	Q9FF52	RL123_ARATH	reviewed	60S ribosomal protein L12-3	RPL12C At5g60670 MUP24.13 MUP24.9	Arabidopsis thaliana (Mouse-ear cress)	166
AT3G07110	60S	uL13	RPL13aA	uL13_AtRPL13aA	AT3G07110	Q9SFU1	R13A1_ARATH	reviewed	60S ribosomal protein L13a-1	RPL13AA At3g07110 T1B9.24	Arabidopsis thaliana (Mouse-ear cress)	206
AT3G24830	60S	uL13	RPL13aB	uL13_AtRPL13aB	AT3G24830	Q9LRX8	R13A2_ARATH	reviewed	60S ribosomal protein L13a-2	RPL13AB At3g24830 K7P8.12	Arabidopsis thaliana (Mouse-ear cress)	206
AT4G13170	60S	uL13	RPL13aC	uL13_AtRPL13aC	AT4G13170	Q9SVR0	R13A3_ARATH	reviewed	60S ribosomal protein L13a-3	RPL13AC At4g13170 F17N18.60	Arabidopsis thaliana (Mouse-ear cress)	206
AT5G48760	60S	uL13	RPL13aD	uL13_AtRPL13aD	AT5G48760	Q9FKC0	R13A4_ARATH	reviewed	60S ribosomal protein L13a-4	RPL13AD At5g48760 K24G6.9	Arabidopsis thaliana (Mouse-ear cress)	206
AT1G04480	60S	uL14	RPL23A	uL14_AtRPL23A	AT1G04480,AT2G33370,AT3G04400	P49690	RL23_ARATH	reviewed	60S ribosomal protein L23 (Protein EMBRYO DEFECTIVE 2171)	RPL23A At1g04480 F19P19.5; RPL23B At2g33370 F4P9.14; RPL23C EMB2171 At3g04400 T27C4.4	Arabidopsis thaliana (Mouse-ear cress)	140
AT2G33370	60S	uL14	RPL23B	uL14_AtRPL23B	AT1G04480,AT2G33370,AT3G04400	P49690	RL23_ARATH	reviewed	60S ribosomal protein L23 (Protein EMBRYO DEFECTIVE 2171)	RPL23A At1g04480 F19P19.5; RPL23B At2g33370 F4P9.14; RPL23C EMB2171 At3g04400 T27C4.4	Arabidopsis thaliana (Mouse-ear cress)	140
AT3G04400	60S	uL14	RPL23C	uL14_AtRPL23C	AT1G04480,AT2G33370,AT3G04400	P49690	RL23_ARATH	reviewed	60S ribosomal protein L23 (Protein EMBRYO DEFECTIVE 2171)	RPL23A At1g04480 F19P19.5; RPL23B At2g33370 F4P9.14; RPL23C EMB2171 At3g04400 T27C4.4	Arabidopsis thaliana (Mouse-ear cress)	140
AT1G12960	60S	uL15	RPL27aA	uL15_AtRPL27aA	AT1G12960	Q9LPV3	R27A1_ARATH	reviewed	Putative 60S ribosomal protein L27a-1	RPL27AA At1g12960 F13K23.22	Arabidopsis thaliana (Mouse-ear cress)	104
AT1G23290	60S	uL15	RPL27aB	uL15_AtRPL27aB	AT1G23290	Q9LR33	R27A2_ARATH	reviewed	60S ribosomal protein L27a-2	RPL27AB At1g23290 F26F24.13 F26F24_23	Arabidopsis thaliana (Mouse-ear cress)	146
AT1G70600	60S	uL15	RPL27aC	uL15_AtRPL27aC	AT1G70600	P49637	R27A3_ARATH	reviewed	60S ribosomal protein L27a-3	RPL27AC At1g70600 F24J13.17 F5A18.22	Arabidopsis thaliana (Mouse-ear cress)	146
AT1G14320	60S	uL16	RPL10A	uL16_AtRPL10A	AT1G14320	Q93VT9	RL101_ARATH	reviewed	60S ribosomal protein L10-1 (Ribosomal protein RPL10A) (Suppressor of ACAULIS 52)	RPL10A SAC52 At1g14320 F14L17.9	Arabidopsis thaliana (Mouse-ear cress)	220
AT1G26910	60S	uL16	RPL10B	uL16_AtRPL10B	AT1G26910	Q08770	RL102_ARATH	reviewed	60S ribosomal protein L10-2 (Wilms tumor suppressor protein homolog)	RPL10B At1g26910 T2P11.10	Arabidopsis thaliana (Mouse-ear cress)	221
AT1G66580	60S	uL16	RPL10C	uL16_AtRPL10C	AT1G66580	Q93W22	RL103_ARATH	reviewed	60S ribosomal protein L10-3	RPL10C At1g66580 T12I7.3	Arabidopsis thaliana (Mouse-ear cress)	221
AT3G25520	60S	uL18	RPL5A	uL18_AtRPL5A	AT3G25520	Q8LBI1	RL51_ARATH	reviewed	60S ribosomal protein L5-1	ATL5 RPL5A At3g25520 MWL2.17	Arabidopsis thaliana (Mouse-ear cress)	301
AT5G39740	60S	uL18	RPL5B	uL18_AtRPL5B	AT5G39740	P49227	RL52_ARATH	reviewed	60S ribosomal protein L5-2	RPL5B At5g39740 MKM21.30 MKM21.5	Arabidopsis thaliana (Mouse-ear cress)	301
AT1G27400	60S	uL22	RPL17A	uL22_AtRPL17A	AT1G27400	Q93VI3	RL171_ARATH	reviewed	60S ribosomal protein L17-1	RPL17A At1g27400 F17L21.19	Arabidopsis thaliana (Mouse-ear cress)	176
AT1G67430	60S	uL22	RPL17B	uL22_AtRPL17B	AT1G67430	P51413	RL172_ARATH	reviewed	60S ribosomal protein L17-2	RPL17B At1g67430 T1F15.11	Arabidopsis thaliana (Mouse-ear cress)	175
AT2G39460	60S	uL23	RPL23aA	uL23_AtRPL23aA	AT2G39460	Q8LD46	R23A1_ARATH	reviewed	60S ribosomal protein L23a-1 (AtRPL23A-1)	RPL23AA At2g39460 F12L6.12	Arabidopsis thaliana (Mouse-ear cress)	154
AT3G55280	60S	uL23	RPL23aB	uL23_AtRPL23aB	AT3G55280	Q9M3C3	R23A2_ARATH	reviewed	60S ribosomal protein L23a-2	RPL23AB At3g55280 T26I12.160	Arabidopsis thaliana (Mouse-ear cress)	154
AT3G49910	60S	uL24	RPL26A	uL24_AtRPL26A	AT3G49910	P51414	RL261_ARATH	reviewed	60S ribosomal protein L26-1	RPL26A At3g49910 F3A4.4 T16K5.260	Arabidopsis thaliana (Mouse-ear cress)	146
AT5G67510	60S	uL24	RPL26B	uL24_AtRPL26B	AT5G67510	Q9FJX2	RL262_ARATH	reviewed	60S ribosomal protein L26-2	RPL26B At5g67510 K9I9.7	Arabidopsis thaliana (Mouse-ear cress)	146
AT3G09500	60S	uL29	RPL35A	uL29_AtRPL35A	AT3G09500	Q9SF53	RL351_ARATH	reviewed	60S ribosomal protein L35-1	RPL35A At3g09500 F11F8_7	Arabidopsis thaliana (Mouse-ear cress)	123
AT2G39390	60S	uL29	RPL35B	uL29_AtRPL35B	AT2G39390	O80626	RL352_ARATH	reviewed	60S ribosomal protein L35-2	RPL35B At2g39390 F12L6.5	Arabidopsis thaliana (Mouse-ear cress)	123
AT3G55170	60S	uL29	RPL35C	uL29_AtRPL35C	AT3G55170	Q9M3D2	RL353_ARATH	reviewed	60S ribosomal protein L35-3	RPL35C At3g55170 T26I12.50	Arabidopsis thaliana (Mouse-ear cress)	123
AT5G02610	60S	uL29	RPL35D	uL29_AtRPL35D	AT5G02610	Q9LZ41	RL354_ARATH	reviewed	60S ribosomal protein L35-4	RPL35D At5g02610 T22P11_200	Arabidopsis thaliana (Mouse-ear cress)	123
AT1G80750	60S	uL30	RPL7A	uL30_AtRPL7A	AT1G80750	Q9SAI5	RL71_ARATH	reviewed	60S ribosomal protein L7-1	RPL7A At1g80750 F23A5.10	Arabidopsis thaliana (Mouse-ear cress)	247
AT2G01250	60S	uL30	RPL7B	uL30_AtRPL7B	AT2G01250	P60040	RL72_ARATH	reviewed	60S ribosomal protein L7-2	RPL7B At2g01250 F10A8.13	Arabidopsis thaliana (Mouse-ear cress)	242
AT2G44120	60S	uL30	RPL7C	uL30_AtRPL7C	AT2G44120	P60039	RL73_ARATH	reviewed	60S ribosomal protein L7-3	RPL7C At2g44120 F6E13.25	Arabidopsis thaliana (Mouse-ear cress)	242
AT3G13580	60S	uL30	RPL7D	uL30_AtRPL7D	AT3G13580	Q9LHP1	RL74_ARATH	reviewed	60S ribosomal protein L7-4	RPL7D At3g13580 K20M4.2	Arabidopsis thaliana (Mouse-ear cress)	244
AT1G18540	60S	eL6	RPL6A	eL6_AtRPL6A	AT1G18540	Q9FZ76	RL61_ARATH	reviewed	60S ribosomal protein L6-1	RPL6A At1g18540 F25I16.12	Arabidopsis thaliana (Mouse-ear cress)	233
AT1G74060	60S	eL6	RPL6B	eL6_AtRPL6B	AT1G74060	Q9C9C6	RL62_ARATH	reviewed	60S ribosomal protein L6-2	RPL6B At1g74060 F2P9.7	Arabidopsis thaliana (Mouse-ear cress)	233
AT1G74050	60S	eL6	RPL6C	eL6_AtRPL6C	AT1G74050	Q9C9C5	RL63_ARATH	reviewed	60S ribosomal protein L6-3	RPL6C At1g74050 F2P9.8	Arabidopsis thaliana (Mouse-ear cress)	233
AT2G47610	60S	eL8	RPL7aA	eL8_AtRPL7aA	AT2G47610	P49692	RL7A1_ARATH	reviewed	60S ribosomal protein L7a-1	RPL7AA At2g47610 T30B22.8	Arabidopsis thaliana (Mouse-ear cress)	257
AT3G62870	60S	eL8	RPL7aB	eL8_AtRPL7aB	AT3G62870	Q9LZH9	RL7A2_ARATH	reviewed	60S ribosomal protein L7a-2	RPL7AB At3g62870 F26K9_300	Arabidopsis thaliana (Mouse-ear cress)	256
AT3G49010	60S	eL13	RPL13B	eL13_AtRPL13B	AT3G49010	P41127	RL131_ARATH	reviewed	60S ribosomal protein L13-1 (Protein BBC1 homolog)	RPL13B BBC1 At3g49010 T2J13.150	Arabidopsis thaliana (Mouse-ear cress)	206
AT3G48960	60S	eL13	RPL13C	eL13_AtRPL13C	AT3G48960	Q9SMT4	RL132_ARATH	reviewed	Putative 60S ribosomal protein L13-2	RPL13C At3g48960 T2J13.200	Arabidopsis thaliana (Mouse-ear cress)	206
AT5G23900	60S	eL13	RPL13D	eL13_AtRPL13D	AT5G23900	Q9FF90	RL133_ARATH	reviewed	60S ribosomal protein L13-3	RPL13D At5g23900 MRO11.6	Arabidopsis thaliana (Mouse-ear cress)	206
AT2G20450	60S	eL14	RPL14A	eL14_AtRPL14A	AT2G20450	Q9SIM4	RL141_ARATH	reviewed	60S ribosomal protein L14-1	RPL14A At2g20450 T13C7.4	Arabidopsis thaliana (Mouse-ear cress)	134
AT4G27090	60S	eL14	RPL14B	eL14_AtRPL14B	AT4G27090	Q9T043	RL142_ARATH	reviewed	60S ribosomal protein L14-2	RPL14B At4g27090 T24A18.40	Arabidopsis thaliana (Mouse-ear cress)	134
AT4G16720	60S	eL15	RPL15A	eL15_AtRPL15A	AT4G16720	O23515	RL151_ARATH	reviewed	60S ribosomal protein L15-1	RPL15A At4g16720 dl4385c FCAALL.416	Arabidopsis thaliana (Mouse-ear cress)	204
AT4G17390	60S	eL15	RPL15B	eL15_AtRPL15B	AT4G17390	Q8VYF1	RL152_ARATH	reviewed	60S ribosomal protein L15-2	RPL15B At4g17390 dl4730c FCAALL.32	Arabidopsis thaliana (Mouse-ear cress)	204
AT2G47570	60S	eL18	RPL18A	eL18_AtRPL18A	AT2G47570	O22254	RL181_ARATH	reviewed	Putative 60S ribosomal protein L18-1	RPL18A At2g47570 T30B22.13	Arabidopsis thaliana (Mouse-ear cress)	188
AT3G05590	60S	eL18	RPL18B	eL18_AtRPL18B	AT3G05590	P42791	RL182_ARATH	reviewed	60S ribosomal protein L18-2	RPL18B At3g05590 F18C1.14	Arabidopsis thaliana (Mouse-ear cress)	187
AT5G27850	60S	eL18	RPL18C	eL18_AtRPL18C	AT5G27850	Q940B0	RL183_ARATH	reviewed	60S ribosomal protein L18-3	RPL18C At5g27850 F14I23.10	Arabidopsis thaliana (Mouse-ear cress)	187
AT1G02780	60S	eL19	RPL19A	eL19_AtRPL19A	AT1G02780	Q9SRX2	RL191_ARATH	reviewed	60S ribosomal protein L19-1 (Protein EMBRYO DEFECTIVE 2386)	RPL19A EMB2386 At1g02780 F22D16.23	Arabidopsis thaliana (Mouse-ear cress)	214
AT3G16780	60S	eL19	RPL19B	eL19_AtRPL19B	AT3G16780	Q9LUQ6	RL192_ARATH	reviewed	60S ribosomal protein L19-2	RPL19B At3g16780 MGL6.25	Arabidopsis thaliana (Mouse-ear cress)	209
AT4G02230	60S	eL19	RPL19C	eL19_AtRPL19C	AT4G02230	P49693	RL193_ARATH	reviewed	60S ribosomal protein L19-3	RPL19C At4g02230 T2H3.3	Arabidopsis thaliana (Mouse-ear cress)	208
AT1G29970	60S	eL20	RPL18a	eL20_AtRPL18a	AT1G29970	Q8L9S1	R18AL_ARATH	reviewed	60S ribosomal protein L18a-like protein	At1g29970 T1P2.8	Arabidopsis thaliana (Mouse-ear cress)	158
AT2G34480	60S	eL20	RPL18aB	eL20_AtRPL18aB	AT2G34480	P51418	R18A2_ARATH	reviewed	60S ribosomal protein L18a-2	RPL18AB At2g34480 T31E10.18	Arabidopsis thaliana (Mouse-ear cress)	178
AT3G14600	60S	eL20	RPL18aC	eL20_AtRPL18aC	AT3G14600	Q9LUD4	R18A3_ARATH	reviewed	60S ribosomal protein L18a-3	RPL18AC At3g14600 MIE1.10	Arabidopsis thaliana (Mouse-ear cress)	178
AT1G29965	60S	eL20	RPL18a	eL20_AtRPL18a	AT1G29965	Q8L7K0	R18A1_ARATH	reviewed	60S ribosomal protein L18a-1	RPL18AA At1g29965 T1P2	Arabidopsis thaliana (Mouse-ear cress)	178
AT1G09590	60S	eL21	RPL21A	eL21_AtRPL21A	AT1G09590,AT1G09690	Q43291	RL211_ARATH	reviewed	60S ribosomal protein L21-1	RPL21A At1g09590 F14J9.25; RPL21C At1g09690 F21M12.8	Arabidopsis thaliana (Mouse-ear cress)	164
AT1G09690	60S	eL21	RPL21C	eL21_AtRPL21C	AT1G09590,AT1G09690	Q43291	RL211_ARATH	reviewed	60S ribosomal protein L21-1	RPL21A At1g09590 F14J9.25; RPL21C At1g09690 F21M12.8	Arabidopsis thaliana (Mouse-ear cress)	164
AT1G57660	60S	eL21	RPL21E	eL21_AtRPL21E	AT1G57660,AT1G57860	Q9FDZ9	RL212_ARATH	reviewed	60S ribosomal protein L21-2	RPL21E At1g57660 T8L23.13; RPL21F At1g57860 F12K22.19	Arabidopsis thaliana (Mouse-ear cress)	164
AT1G57860	60S	eL21	RPL21F	eL21_AtRPL21F	AT1G57660,AT1G57860	Q9FDZ9	RL212_ARATH	reviewed	60S ribosomal protein L21-2	RPL21E At1g57660 T8L23.13; RPL21F At1g57860 F12K22.19	Arabidopsis thaliana (Mouse-ear cress)	164
AT1G02830	60S	eL22	RPL22A	eL22_AtRPL22A	AT1G02830	Q9SRX7	RL221_ARATH	reviewed	Putative 60S ribosomal protein L22-1	RPL22A At1g02830 F22D16.17	Arabidopsis thaliana (Mouse-ear cress)	127
AT3G05560	60S	eL22	RPL22B	eL22_AtRPL22B	AT3G05560	Q9M9W1	RL222_ARATH	reviewed	60S ribosomal protein L22-2	RPL22B At3g05560 F18C1.17	Arabidopsis thaliana (Mouse-ear cress)	124
AT5G27770	60S	eL22	RPL22C	eL22_AtRPL22C	AT5G27770	Q9FE58	RL223_ARATH	reviewed	60S ribosomal protein L22-3	RPL22C At5g27770 T1G16.100	Arabidopsis thaliana (Mouse-ear cress)	124
AT2G36620	60S	eL24	RPL24A	eL24_AtRPL24A	AT2G36620	Q42347	RL241_ARATH	reviewed	60S ribosomal protein L24-1	RPL24A At2g36620 F13K3.2 F1O11.25	Arabidopsis thaliana (Mouse-ear cress)	164
AT3G53020	60S	eL24	RPL24B	eL24_AtRPL24B	AT3G53020	P38666	RL242_ARATH	reviewed	60S ribosomal protein L24-2 (Protein SHORT VALVE 1)	RPL24B STV1 At3g53020 F8J2_190	Arabidopsis thaliana (Mouse-ear cress)	163
AT2G44860	60S	eL24	RPL24C	eL24_AtRPL24C	AT2G44860	O22165	RLP24_ARATH	reviewed	Probable ribosome biogenesis protein RLP24	At2g44860 T13E15.13	Arabidopsis thaliana (Mouse-ear cress)	159
AT2G32220	60S	eL27	RPL27A	eL27_AtRPL27A	AT2G32220	Q9SKX8	RL271_ARATH	reviewed	60S ribosomal protein L27-1	RPL27A At2g32220 F22D22.3	Arabidopsis thaliana (Mouse-ear cress)	135
AT3G22230	60S	eL27	RPL27B	eL27_AtRPL27B	AT3G22230	Q8LCL3	RL272_ARATH	reviewed	60S ribosomal protein L27-2	RPL27B At3g22230 MKA23.13	Arabidopsis thaliana (Mouse-ear cress)	135
AT4G15000	60S	eL27	RPL27C	eL27_AtRPL27C	AT4G15000	P51419	RL273_ARATH	reviewed	60S ribosomal protein L27-3	RPL27C At4g15000 dl3545w FCAALL.99	Arabidopsis thaliana (Mouse-ear cress)	135
AT2G19730	60S	eL28	RPL28A	eL28_AtRPL28A	AT2G19730	O82204	RL281_ARATH	reviewed	60S ribosomal protein L28-1	RPL28A At2g19730 F6F22.24	Arabidopsis thaliana (Mouse-ear cress)	143
AT4G29410	60S	eL28	RPL28C	eL28_AtRPL28C	AT4G29410	Q9M0E2	RL282_ARATH	reviewed	60S ribosomal protein L28-2	RPL28C At4g29410 F17A13.230	Arabidopsis thaliana (Mouse-ear cress)	143
AT3G06700	60S	eL29	RPL29A	eL29_AtRPL29A	AT3G06700	Q9M7X7	RL291_ARATH	reviewed	60S ribosomal protein L29-1	RPL29A At3g06700 F3E22.16 T8E24.8	Arabidopsis thaliana (Mouse-ear cress)	61
AT3G06680	60S	eL29	RPL29B	eL29_AtRPL29B	AT3G06680	Q84WM0	RL292_ARATH	reviewed	60S ribosomal protein L29-2	RPL29B At3g06680 F3E22.18 T8E24.9	Arabidopsis thaliana (Mouse-ear cress)	61
AT1G36240	60S	eL30	RPL30A	eL30_AtRPL30A	AT1G36240	Q9C8F7	RL301_ARATH	reviewed	Putative 60S ribosomal protein L30-1	RPL30A At1g36240 F15C21.6	Arabidopsis thaliana (Mouse-ear cress)	112
AT1G77940	60S	eL30	RPL30B	eL30_AtRPL30B	AT1G77940	Q8VZ19	RL302_ARATH	reviewed	60S ribosomal protein L30-2	RPL30B At1g77940 F28K19.15	Arabidopsis thaliana (Mouse-ear cress)	112
AT3G18740	60S	eL30	RPL30C	eL30_AtRPL30C	AT3G18740	Q9LSA3	RL303_ARATH	reviewed	60S ribosomal protein L30-3	RPL30C At3g18740 MVE11.10	Arabidopsis thaliana (Mouse-ear cress)	112
AT2G19740	60S	eL31	RPL31A	eL31_AtRPL31A	AT2G19740	Q9SLL7	RL311_ARATH	reviewed	60S ribosomal protein L31-1	RPL31A At2g19740 F6F22.23	Arabidopsis thaliana (Mouse-ear cress)	119
AT4G26230	60S	eL31	RPL31B	eL31_AtRPL31B	AT4G26230	Q9STR1	RL312_ARATH	reviewed	60S ribosomal protein L31-2	RPL31B At4g26230 T25K17.40	Arabidopsis thaliana (Mouse-ear cress)	119
AT5G56710	60S	eL31	RPL31C	eL31_AtRPL31C	AT5G56710	P51420	RL313_ARATH	reviewed	60S ribosomal protein L31-3	RPL31C RPL31 At5g56710 MIK19.16	Arabidopsis thaliana (Mouse-ear cress)	119
AT4G18100	60S	eL32	RPL32A	eL32_AtRPL32A	AT4G18100	P49211	RL321_ARATH	reviewed	60S ribosomal protein L32-1	RPL32A At4g18100 F15J5.70	Arabidopsis thaliana (Mouse-ear cress)	133
AT5G46430	60S	eL32	RPL32B	eL32_AtRPL32B	AT5G46430	Q9FHG2	RL322_ARATH	reviewed	60S ribosomal protein L32-2	RPL32B At5g46430 K11I1.2	Arabidopsis thaliana (Mouse-ear cress)	133
AT1G07070	60S	eL33	RPL35aA	eL33_AtRPL35aA	AT1G07070	Q9LMK0	R35A1_ARATH	reviewed	60S ribosomal protein L35a-1	RPL35AA At1g07070 F10K1.22	Arabidopsis thaliana (Mouse-ear cress)	112
AT1G41880	60S	eL33	RPL35aB	eL33_AtRPL35aB	AT1G41880	Q9FZH0	R35A2_ARATH	reviewed	60S ribosomal protein L35a-2	RPL35AB At1g41880 F5A13.4	Arabidopsis thaliana (Mouse-ear cress)	111
AT1G74270	60S	eL33	RPL35aC	eL33_AtRPL35aC	AT1G74270	Q9C912	R35A3_ARATH	reviewed	60S ribosomal protein L35a-3	RPL35AC At1g74270 F1O17.6	Arabidopsis thaliana (Mouse-ear cress)	112
AT3G55750	60S	eL33	RPL35aD	eL33_AtRPL35aD	AT3G55750	P51422	R35A4_ARATH	reviewed	60S ribosomal protein L35a-4	RPL35AD At3g55750 F1I16_160	Arabidopsis thaliana (Mouse-ear cress)	111
AT1G06980	60S	eL33	RPL35aE	eL33_AtRPL35aE		Q9LMJ2	Q9LMJ2_ARATH	not reviewed	6,7-dimethyl-8-ribityllumazine synt...	At1g06980, At1g06980/F10K1_22, F10K1.30, F10K1_30	Arabidopsis thaliana (Mouse-ear cress)	169
AT1G26880	60S	eL34	RPL34A	eL34_AtRPL34A	AT1G26880	Q42351	RL341_ARATH	reviewed	60S ribosomal protein L34-1	RPL34A At1g26880 T2P11.7	Arabidopsis thaliana (Mouse-ear cress)	120
AT1G69620	60S	eL34	RPL34B	eL34_AtRPL34B	AT1G69620	Q9FE65	RL342_ARATH	reviewed	60S ribosomal protein L34-2	RPL34B At1g69620 F24J1.23 T6C23.18	Arabidopsis thaliana (Mouse-ear cress)	119
AT3G28900	60S	eL34	RPL34C	eL34_AtRPL34C	AT3G28900	Q9LJW6	RL343_ARATH	reviewed	60S ribosomal protein L34-3	RPL34C At3g28900 MLD15.7	Arabidopsis thaliana (Mouse-ear cress)	120
AT2G37600	60S	eL36	RPL36A	eL36_AtRPL36A	AT2G37600	O80929	RL361_ARATH	reviewed	60S ribosomal protein L36-1	RPL36A At2g37600 F13M22.10	Arabidopsis thaliana (Mouse-ear cress)	113
AT3G53740	60S	eL36	RPL36B	eL36_AtRPL36B	AT3G53740	Q9M352	RL362_ARATH	reviewed	60S ribosomal protein L36-2	RPL36B At3g53740 F5K20_40	Arabidopsis thaliana (Mouse-ear cress)	112
AT5G02450	60S	eL36	RPL36C	eL36_AtRPL36C	AT5G02450	Q9LZ57	RL363_ARATH	reviewed	60S ribosomal protein L36-3	RPL36C At5g02450 T22P11_40	Arabidopsis thaliana (Mouse-ear cress)	108
AT1G15250	60S	eL37	RPL37A	eL37_AtRPL37A	AT1G15250	Q8LFH7	RL371_ARATH	reviewed	60S ribosomal protein L37-1	RPL37A At1g15250 F9L1.46	Arabidopsis thaliana (Mouse-ear cress)	95
AT1G52300	60S	eL37	RPL37B	eL37_AtRPL37B	AT1G52300	Q43292	RL372_ARATH	reviewed	60S ribosomal protein L37-2	RPL37B At1g52300 F19K6.12	Arabidopsis thaliana (Mouse-ear cress)	95
AT3G16080	60S	eL37	RPL37C	eL37_AtRPL37C	AT3G16080	Q8LEM8	RL373_ARATH	reviewed	60S ribosomal protein L37-3	RPL37C At3g16080 MSL1.12	Arabidopsis thaliana (Mouse-ear cress)	95
AT2G43460	60S	eL38	RPL38A	eL38_AtRPL38A	AT2G43460,AT3G59540	O22860	RL38_ARATH	reviewed	60S ribosomal protein L38	RPL38A RPL38 At2g43460 T1O24.20; RPL38B At3g59540 T16L24.90	Arabidopsis thaliana (Mouse-ear cress)	69
AT3G59540	60S	eL38	RPL38B	eL38_AtRPL38B	AT2G43460,AT3G59540	O22860	RL38_ARATH	reviewed	60S ribosomal protein L38	RPL38A RPL38 At2g43460 T1O24.20; RPL38B At3g59540 T16L24.90	Arabidopsis thaliana (Mouse-ear cress)	69
AT2G25210	60S	eL39	RPL39A	eL39_AtRPL39A	AT2G25210,AT4G31985	P51424	RL391_ARATH	reviewed	60S ribosomal protein L39-1	RPL39A At2g25210 T22F11.20; RPL39C At4g31985 F10N7.2 F11C18.17	Arabidopsis thaliana (Mouse-ear cress)	51
AT3G02190	60S	eL39	RPL39B	eL39_AtRPL39B	AT3G02190	Q8L8W6	RL392_ARATH	reviewed	60S ribosomal protein L39-2	RPL39B At3g02190 F14P3.16 F1C9.36	Arabidopsis thaliana (Mouse-ear cress)	51
AT4G31985	60S	eL39	RPL39C	eL39_AtRPL39C	AT2G25210,AT4G31985	P51424	RL391_ARATH	reviewed	60S ribosomal protein L39-1	RPL39A At2g25210 T22F11.20; RPL39C At4g31985 F10N7.2 F11C18.17	Arabidopsis thaliana (Mouse-ear cress)	51
AT2G36170	60S	eL40	RPL40A	eL40_AtRPL40A	AT2G36170	B9DHA6	RL40A_ARATH	reviewed	Ubiquitin-60S ribosomal protein L40-1 [Cleaved into: Ubiquitin; 60S ribosomal protein L40-1 (CEP52)]	RPL40A UBQ2 At2g36170 F9C22.10	Arabidopsis thaliana (Mouse-ear cress)	128
AT3G52590	60S	eL40	RPL40B	eL40_AtRPL40B	AT3G52590	Q42202	RL40B_ARATH	reviewed	Ubiquitin-60S ribosomal protein L40-2 (Protein EARLY-RESPONSIVE TO DEHYDRATION 16) (Protein EMBRYO DEFECTIVE 2167) (Protein HAPLESS 4) [Cleaved into: Ubiquitin; 60S ribosomal protein L40-2 (CEP52)]	RPL40B EMB2167 ERD16 HAP4 UBQ1 At3g52590 F22O6_30 F3C22.8	Arabidopsis thaliana (Mouse-ear cress)	128
AT1G56045	60S	eL41	RPL41A	eL41_AtRPL41A	AT1G56045,AT2G40205,AT3G08520,AT3G11120,AT3G56020	P62120	RL41_ARATH	reviewed	60S ribosomal protein L41	RPL41A At1g56045 T6H22.15; RPL41C At2g40205 T7M7.26; RPL41D At3g08520 T8G24.5; RPL41E At3g11120 F11B9.31 F9F8.7; RPL41G At3g56020 F27K19_200	Arabidopsis thaliana (Mouse-ear cress)	25
AT1G79075	60S	eL41	RPL41B	eL41_AtRPL41B				NA
AT2G40205	60S	eL41	RPL41C	eL41_AtRPL41C	AT1G56045,AT2G40205,AT3G08520,AT3G11120,AT3G56020	P62120	RL41_ARATH	reviewed	60S ribosomal protein L41	RPL41A At1g56045 T6H22.15; RPL41C At2g40205 T7M7.26; RPL41D At3g08520 T8G24.5; RPL41E At3g11120 F11B9.31 F9F8.7; RPL41G At3g56020 F27K19_200	Arabidopsis thaliana (Mouse-ear cress)	25
AT3G08520	60S	eL41	RPL41D	eL41_AtRPL41D	AT1G56045,AT2G40205,AT3G08520,AT3G11120,AT3G56020	P62120	RL41_ARATH	reviewed	60S ribosomal protein L41	RPL41A At1g56045 T6H22.15; RPL41C At2g40205 T7M7.26; RPL41D At3g08520 T8G24.5; RPL41E At3g11120 F11B9.31 F9F8.7; RPL41G At3g56020 F27K19_200	Arabidopsis thaliana (Mouse-ear cress)	25
AT3G11120	60S	eL41	RPL41E	eL41_AtRPL41E	AT1G56045,AT2G40205,AT3G08520,AT3G11120,AT3G56020	P62120	RL41_ARATH	reviewed	60S ribosomal protein L41	RPL41A At1g56045 T6H22.15; RPL41C At2g40205 T7M7.26; RPL41D At3g08520 T8G24.5; RPL41E At3g11120 F11B9.31 F9F8.7; RPL41G At3g56020 F27K19_200	Arabidopsis thaliana (Mouse-ear cress)	25
AT3G12965	60S	eL41	RPL41F	eL41_AtRPL41F				NA
AT3G56020	60S	eL41	RPL41G	eL41_AtRPL41G	AT1G56045,AT2G40205,AT3G08520,AT3G11120,AT3G56020	P62120	RL41_ARATH	reviewed	60S ribosomal protein L41	RPL41A At1g56045 T6H22.15; RPL41C At2g40205 T7M7.26; RPL41D At3g08520 T8G24.5; RPL41E At3g11120 F11B9.31 F9F8.7; RPL41G At3g56020 F27K19_200	Arabidopsis thaliana (Mouse-ear cress)	25
AT3G23390	60S	eL42	RPL36aA	eL42_AtRPL36aA	AT3G23390,AT4G14320	O23290	RL36A_ARATH	reviewed	60S ribosomal protein L36a	RPL36AA At3g23390 MLM24.22; RPL36AB At4g14320 dl3200c FCAALL.124	Arabidopsis thaliana (Mouse-ear cress)	105
AT4G14320	60S	eL42	RPL36aB	eL42_AtRPL36aB	AT3G23390,AT4G14320	O23290	RL36A_ARATH	reviewed	60S ribosomal protein L36a	RPL36AA At3g23390 MLM24.22; RPL36AB At4g14320 dl3200c FCAALL.124	Arabidopsis thaliana (Mouse-ear cress)	105
AT3G10950	60S	eL43	RPL37aB	eL43_AtRPL37aB	AT3G10950	Q9SRK6	R37A1_ARATH	reviewed	Putative 60S ribosomal protein L37a-1	RPL37AB At3g10950 F9F8.23	Arabidopsis thaliana (Mouse-ear cress)	92
AT3G60245	60S	eL43	RPL37aC	eL43_AtRPL37aC	AT3G60245	Q8RXU5	R37A2_ARATH	reviewed	60S ribosomal protein L37a-2	RPL37AC At3g60245 F27H5.3	Arabidopsis thaliana (Mouse-ear cress)	92
AT1G01100	60S	P1/P2	RPP1A	P1/P2_AtRPP1A	AT1G01100	Q8LCW9	RLA11_ARATH	reviewed	60S acidic ribosomal protein P1-1	RPP1A At1g01100 T25K16.9	Arabidopsis thaliana (Mouse-ear cress)	112
AT4G00810	60S	P1/P2	RPP1B	P1/P2_AtRPP1B	AT4G00810	O23095	RLA12_ARATH	reviewed	60S acidic ribosomal protein P1-2	RPP1B At4g00810 T18A10.9	Arabidopsis thaliana (Mouse-ear cress)	113
AT5G47700	60S	P1/P2	RPP1C	P1/P2_AtRPP1C	AT5G47700	Q8LEQ0	RLA13_ARATH	reviewed	60S acidic ribosomal protein P1-3	RPP1C At5g47700 MCA23.2	Arabidopsis thaliana (Mouse-ear cress)	113
AT5G24510	60S	P1/P2	RPP1D	P1/P2_AtRPP1D		Q9FLV1	Q9FLV1_ARATH	not reviewed	60S acidic ribosomal protein family	At5g24510, K18P6.3, K18P6_3	Arabidopsis thaliana (Mouse-ear cress)	111
AT2G27720	60S	P1/P2	RPP2A	P1/P2_AtRPP2A	AT2G27720	P51407	RLA21_ARATH	reviewed	60S acidic ribosomal protein P2-1	RPP2A At2g27720 F15K20.18	Arabidopsis thaliana (Mouse-ear cress)	115
AT2G27710	60S	P1/P2	RPP2B	P1/P2_AtRPP2B	AT2G27710	Q9SLF7	RLA22_ARATH	reviewed	60S acidic ribosomal protein P2-2	RPP2B At2g27710 F15K20.19	Arabidopsis thaliana (Mouse-ear cress)	115
AT3G28500	60S	P1/P2	RPP2C	P1/P2_AtRPP2C	AT3G28500	Q9LH85	RLA23_ARATH	reviewed	60S acidic ribosomal protein P2-3	RPP2C At3g28500 T20D4.1	Arabidopsis thaliana (Mouse-ear cress)	115
AT3G44590	60S	P1/P2	RPP2D	P1/P2_AtRPP2D	AT3G44590	Q9LXM8	RLA24_ARATH	reviewed	60S acidic ribosomal protein P2-4	RPP2D At3g44590 F14L2_140	Arabidopsis thaliana (Mouse-ear cress)	111
AT5G40040	60S	P1/P2	RPP2E	P1/P2_AtRPP2E	AT5G40040	Q9LUK2	RLA25_ARATH	reviewed	60S acidic ribosomal protein P2-5	RPP2E At5g40040 MUD12.2	Arabidopsis thaliana (Mouse-ear cress)	114
AT4G25890	60S	P1/P2	RPP3A	P1/P2_AtRPP3A	AT4G25890	Q9SVZ6	RLA31_ARATH	reviewed	60S acidic ribosomal protein P3-1	RPP3A At4g25890 F14M19.170	Arabidopsis thaliana (Mouse-ear cress)	119
AT5G57290	60S	P1/P2	RPP3B	P1/P2_AtRPP3B	AT5G57290	Q9LVC9	RLA32_ARATH	reviewed	60S acidic ribosomal protein P3-2	RPP3B At5g57290 MJB24.10	Arabidopsis thaliana (Mouse-ear cress)	120
AT1G72370	40S	uS2	RPS2aA	uS2_AtRPS2aA	AT1G72370	Q08682	RSSA1_ARATH	reviewed	40S ribosomal protein Sa-1 (Laminin receptor homolog) (p40)	RPSaA At1g72370 T10D10.16	Arabidopsis thaliana (Mouse-ear cress)	298
AT3G04770	40S	uS2	RPS2aB	uS2_AtRPS2aB	AT3G04770	Q8H173	RSSA2_ARATH	reviewed	40S ribosomal protein Sa-2 (p40 protein homolog)	RPSaB At3g04770 F7O18.26	Arabidopsis thaliana (Mouse-ear cress)	280
AT2G31610	40S	uS3	RPS3A	uS3_AtRPS3A	AT2G31610	Q9SIP7	RS31_ARATH	reviewed	40S ribosomal protein S3-1	RPS3A At2g31610 T9H9.13	Arabidopsis thaliana (Mouse-ear cress)	250
AT3G53870	40S	uS3	RPS3B	uS3_AtRPS3B	AT3G53870	Q9M339	RS32_ARATH	reviewed	40S ribosomal protein S3-2	RPS3B At3g53870 F5K20_170	Arabidopsis thaliana (Mouse-ear cress)	249
AT5G35530	40S	uS3	RPS3C	uS3_AtRPS3C	AT5G35530	Q9FJA6	RS33_ARATH	reviewed	40S ribosomal protein S3-3	RPS3C At5g35530 MOK9.14	Arabidopsis thaliana (Mouse-ear cress)	248
AT5G15200	40S	uS4	RPS9B	uS4_AtRPS9B	AT5G15200	Q9LXG1	RS91_ARATH	reviewed	40S ribosomal protein S9-1	RPS9B At5g15200 F8M21_90	Arabidopsis thaliana (Mouse-ear cress)	198
AT5G39850	40S	uS4	RPS9C	uS4_AtRPS9C	AT5G39850	Q9FLF0	RS92_ARATH	reviewed	40S ribosomal protein S9-2	RPS9C At5g39850 MYH19.1 MYH19.10	Arabidopsis thaliana (Mouse-ear cress)	197
AT1G58380	40S	uS5	RPS2A	uS5_AtRPS2A	AT1G58380	Q8L8Y0	RS21_ARATH	reviewed	40S ribosomal protein S2-1	RPS2A XW6 At1g58380 F19C14.1 F9K23.9	Arabidopsis thaliana (Mouse-ear cress)	284
AT1G59359	40S	uS5	RPS2B	uS5_AtRPS2B	AT1G59359,AT1G58684,AT1G58983	Q93VB8	RS22_ARATH	reviewed	40S ribosomal protein S2-2	RPS2B RF12 At1g59359 T4M14_3; At1g58983 T4M14.1; At1g58684 R18I.8	Arabidopsis thaliana (Mouse-ear cress)	284
AT2G41840	40S	uS5	RPS2C	uS5_AtRPS2C	AT2G41840	P49688	RS23_ARATH	reviewed	40S ribosomal protein S2-3 (AtRPS2C)	RPS2C At2g41840 T11A07.6	Arabidopsis thaliana (Mouse-ear cress)	285
AT3G57490	40S	uS5	RPS2D	uS5_AtRPS2D	AT3G57490	Q9SCM3	RS24_ARATH	reviewed	40S ribosomal protein S2-4	RPS2D At3g57490 T8H10.90	Arabidopsis thaliana (Mouse-ear cress)	276
AT1G58684	40S	uS5	RPS2E	uS5_AtRPS2E	AT1G59359,AT1G58684,AT1G58983	Q93VB8	RS22_ARATH	reviewed	40S ribosomal protein S2-2	RPS2B RF12 At1g59359 T4M14_3; At1g58983 T4M14.1; At1g58684 R18I.8	Arabidopsis thaliana (Mouse-ear cress)	284
AT1G58983	40S	uS5	RPS2F	uS5_AtRPS2F	AT1G59359,AT1G58684,AT1G58983	Q93VB8	RS22_ARATH	reviewed	40S ribosomal protein S2-2	RPS2B RF12 At1g59359 T4M14_3; At1g58983 T4M14.1; At1g58684 R18I.8	Arabidopsis thaliana (Mouse-ear cress)	284
AT2G37270	40S	uS7	RPS5B	uS7_AtRPS5B	AT2G37270	Q9ZUT9	RS51_ARATH	reviewed	40S ribosomal protein S5-1 (AtRPS5B)	RPS5A At2g37270 F3G5.6	Arabidopsis thaliana (Mouse-ear cress)	207
AT3G11940	40S	uS7	RPS5A	uS7_AtRPS5A	AT3G11940	P51427	RS52_ARATH	reviewed	40S ribosomal protein S5-2 (AtRPS5A) (Protein ARABIDOPSIS MINUTE-LIKE 1)	RPS5B AML1 At3g11940 F26K24.23 MEC18.4	Arabidopsis thaliana (Mouse-ear cress)	207
AT1G07770	40S	uS8	RPS15aA	uS8_AtRPS15aA	AT1G07770,AT5G59850	P42798	R15A1_ARATH	reviewed	40S ribosomal protein S15a-1	RPS15AA At1g07770 F24B9.12; RPS15AF At5g59850 MMN10.16 MMN10.8	Arabidopsis thaliana (Mouse-ear cress)	130
AT2G19720	40S	uS8	RPS15aB	uS8_AtRPS15aB	AT2G19720	O82205	R15A2_ARATH	reviewed	40S ribosomal protein S15a-2	RPS15AB At2g19720 F6F22.25	Arabidopsis thaliana (Mouse-ear cress)	129
AT2G39590	40S	uS8	RPS15aC	uS8_AtRPS15aC	AT2G39590	O80646	R15A3_ARATH	reviewed	40S ribosomal protein S15a-3	RPS15AC At2g39590 F12L6.25	Arabidopsis thaliana (Mouse-ear cress)	130
AT3G46040	40S	uS8	RPS15aD	uS8_AtRPS15aD	AT3G46040	Q9LX88	R15A4_ARATH	reviewed	40S ribosomal protein S15a-4	RPS15AD At3g46040 F12M12_10	Arabidopsis thaliana (Mouse-ear cress)	130
AT4G29430	40S	uS8	RPS15aE	uS8_AtRPS15aE	AT4G29430	Q9M0E0	R15A5_ARATH	reviewed	40S ribosomal protein S15a-5	RPS15AE At4g29430 F17A13.250	Arabidopsis thaliana (Mouse-ear cress)	129
AT5G59850	40S	uS8	RPS15aF	uS8_AtRPS15aF	AT1G07770,AT5G59850	P42798	R15A1_ARATH	reviewed	40S ribosomal protein S15a-1	RPS15AA At1g07770 F24B9.12; RPS15AF At5g59850 MMN10.16 MMN10.8	Arabidopsis thaliana (Mouse-ear cress)	130
AT2G09990	40S	uS9	RPS16A	uS9_AtRPS16A	AT2G09990	Q9SK22	RS161_ARATH	reviewed	40S ribosomal protein S16-1	RPS16A At2g09990 F7B19.13	Arabidopsis thaliana (Mouse-ear cress)	146
AT3G04230	40S	uS9	RPS16B	uS9_AtRPS16B	AT3G04230	Q9M8X9	RS162_ARATH	reviewed	40S ribosomal protein S16-2	RPS16B At3g04230 T6K12.15	Arabidopsis thaliana (Mouse-ear cress)	146
AT5G18380	40S	uS9	RPS16C	uS9_AtRPS16C	AT5G18380	Q42340	RS163_ARATH	reviewed	40S ribosomal protein S16-3	RPS16C At5g18380 F20L16.100	Arabidopsis thaliana (Mouse-ear cress)	146
AT3G45030	40S	uS10	RPS20A	uS10_AtRPS20A	AT3G45030,AT5G62300	P49200	RS201_ARATH	reviewed	40S ribosomal protein S20-1	RPS20A At3g45030 F14D17_100; RPS20C At5g62300 MMI9.13 MMI9_120	Arabidopsis thaliana (Mouse-ear cress)	124
AT3G47370	40S	uS10	RPS20B	uS10_AtRPS20B	AT3G47370	Q9STY6	RS202_ARATH	reviewed	40S ribosomal protein S20-2	RPS20B At3g47370 T21L8.120	Arabidopsis thaliana (Mouse-ear cress)	122
AT5G62300	40S	uS10	RPS20C	uS10_AtRPS20C	AT3G45030,AT5G62300	P49200	RS201_ARATH	reviewed	40S ribosomal protein S20-1	RPS20A At3g45030 F14D17_100; RPS20C At5g62300 MMI9.13 MMI9_120	Arabidopsis thaliana (Mouse-ear cress)	124
AT2G36160	40S	uS11	RPS14A	uS11_AtRPS14A	AT2G36160	Q9SIH0	RS141_ARATH	reviewed	40S ribosomal protein S14-1	RPS14A At2g36160 F9C22.9	Arabidopsis thaliana (Mouse-ear cress)	150
AT3G11510	40S	uS11	RPS14B	uS11_AtRPS14B	AT3G11510	Q9CAX6	RS142_ARATH	reviewed	40S ribosomal protein S14-2	RPS14B At3g11510 F24K9.19	Arabidopsis thaliana (Mouse-ear cress)	150
AT3G52580	40S	uS11	RPS14C	uS11_AtRPS14C	AT3G52580	P42036	RS143_ARATH	reviewed	40S ribosomal protein S14-3	RPS14C At3g52580 F22O6_40 F3C22.6	Arabidopsis thaliana (Mouse-ear cress)	150
AT3G09680	40S	uS12	RPS23A	uS12_AtRPS23A	AT3G09680	Q9SF35	RS231_ARATH	reviewed	40S ribosomal protein S23-1 (S12)	RPS23A At3g09680 F11F8_27	Arabidopsis thaliana (Mouse-ear cress)	142
AT5G02960	40S	uS12	RPS23B	uS12_AtRPS23B	AT5G02960	P49201	RS232_ARATH	reviewed	40S ribosomal protein S23-2 (S12)	RPS23B At5g02960 F9G14_270	Arabidopsis thaliana (Mouse-ear cress)	142
AT1G22780	40S	uS13	RPS18A	uS13_AtRPS18A	AT1G22780,AT1G34030,AT4G09800	P34788	RS18_ARATH	reviewed	40S ribosomal protein S18	RPS18A PFL At1g22780 T22J18.5; RPS18B At1g34030 F12G12.15 T15K4.9; RPS18C At4g09800 F17A8.150	Arabidopsis thaliana (Mouse-ear cress)	152
AT1G34030	40S	uS13	RPS18B	uS13_AtRPS18B	AT1G22780,AT1G34030,AT4G09800	P34788	RS18_ARATH	reviewed	40S ribosomal protein S18	RPS18A PFL At1g22780 T22J18.5; RPS18B At1g34030 F12G12.15 T15K4.9; RPS18C At4g09800 F17A8.150	Arabidopsis thaliana (Mouse-ear cress)	152
AT4G09800	40S	uS13	RPS18C	uS13_AtRPS18C	AT1G22780,AT1G34030,AT4G09800	P34788	RS18_ARATH	reviewed	40S ribosomal protein S18	RPS18A PFL At1g22780 T22J18.5; RPS18B At1g34030 F12G12.15 T15K4.9; RPS18C At4g09800 F17A8.150	Arabidopsis thaliana (Mouse-ear cress)	152
AT3G43980	40S	uS14	RPS29A	uS14_AtRPS29A	AT3G43980,AT3G44010,AT4G33865	Q680P8	RS29_ARATH	reviewed	40S ribosomal protein S29	RPS29A At3g43980 T15B3.120; RPS29B At3g44010 T15B3.150; RPS29C At4g33865 F17I5.3	Arabidopsis thaliana (Mouse-ear cress)	56
AT3G44010	40S	uS14	RPS29B	uS14_AtRPS29B	AT3G43980,AT3G44010,AT4G33865	Q680P8	RS29_ARATH	reviewed	40S ribosomal protein S29	RPS29A At3g43980 T15B3.120; RPS29B At3g44010 T15B3.150; RPS29C At4g33865 F17I5.3	Arabidopsis thaliana (Mouse-ear cress)	56
AT4G33865	40S	uS14	RPS29C	uS14_AtRPS29C	AT3G43980,AT3G44010,AT4G33865	Q680P8	RS29_ARATH	reviewed	40S ribosomal protein S29	RPS29A At3g43980 T15B3.120; RPS29B At3g44010 T15B3.150; RPS29C At4g33865 F17I5.3	Arabidopsis thaliana (Mouse-ear cress)	56
AT3G60770	40S	uS15	RPS13A	uS15_AtRPS13A	AT3G60770	P59223	RS131_ARATH	reviewed	40S ribosomal protein S13-1	RPS13A At3g60770 T4C21_180	Arabidopsis thaliana (Mouse-ear cress)	151
AT4G00100	40S	uS15	RPS13B	uS15_AtRPS13B	AT4G00100	P59224	RS132_ARATH	reviewed	40S ribosomal protein S13-2	RPS13B At4g00100 F6N15.7	Arabidopsis thaliana (Mouse-ear cress)	151
AT3G48930	40S	uS17	RPS11A	uS17_AtRPS11A	AT3G48930	P16181	RS111_ARATH	reviewed	40S ribosomal protein S11-1 (Protein EMBRYO DEFECTIVE 1080)	RPS11A EMB1080 RPS11 At3g48930 T2J13.230	Arabidopsis thaliana (Mouse-ear cress)	160
AT4G30800	40S	uS17	RPS11B	uS17_AtRPS11B	AT4G30800	O65569	RS112_ARATH	reviewed	40S ribosomal protein S11-2	RPS11B At4g30800 F6I18.290	Arabidopsis thaliana (Mouse-ear cress)	159
AT5G23740	40S	uS17	RPS11C	uS17_AtRPS11C	AT5G23740	P42733	RS113_ARATH	reviewed	40S ribosomal protein S11-3	RPS11C At5g23740 MRO11.22	Arabidopsis thaliana (Mouse-ear cress)	159
AT1G04270	40S	uS19	RPS15A	uS19_AtRPS15A	AT1G04270	Q08112	RS151_ARATH	reviewed	40S ribosomal protein S15-1	RPS15A RIG RPS15 At1g04270 F19P19.29	Arabidopsis thaliana (Mouse-ear cress)	152
AT5G09490	40S	uS19	RPS15B	uS19_AtRPS15B	AT5G09490	Q9FY66	RS152_ARATH	reviewed	40S ribosomal protein S15-2	RPS15B At5g09490 T5E8_290	Arabidopsis thaliana (Mouse-ear cress)	152
AT5G09500	40S	uS19	RPS15C	uS19_AtRPS15C	AT5G09500	Q9FY65	RS153_ARATH	reviewed	40S ribosomal protein S15-3	RPS15C At5g09500 T5E8_300	Arabidopsis thaliana (Mouse-ear cress)	150
AT5G09510	40S	uS19	RPS15D	uS19_AtRPS15D	AT5G09510	Q9FY64	RS154_ARATH	reviewed	40S ribosomal protein S15-4	RPS15D At5g09510 T5E8_310	Arabidopsis thaliana (Mouse-ear cress)	152
AT5G43640	40S	uS19	RPS15E	uS19_AtRPS15E	AT5G43640	Q9FIX6	RS155_ARATH	reviewed	40S ribosomal protein S15-5	RPS15E At5g43640 K9D7.14	Arabidopsis thaliana (Mouse-ear cress)	149
AT5G63070	40S	uS19	RPS15F	uS19_AtRPS15F	AT5G63070	Q9FML6	RS156_ARATH	reviewed	40S ribosomal protein S15-6	RPS15F At5g63070 MDC12.3	Arabidopsis thaliana (Mouse-ear cress)	160
AT3G04840	40S	eS1	RPS3aA	eS1_AtRPS3aA	AT3G04840	Q9CAV0	RS3A1_ARATH	reviewed	40S ribosomal protein S3a-1	RPS3AA At3g04840 T9J14.21	Arabidopsis thaliana (Mouse-ear cress)	262
AT4G34670	40S	eS1	RPS3aB	eS1_AtRPS3aB	AT4G34670	Q42262	RS3A2_ARATH	reviewed	40S ribosomal protein S3a-2	RPS3AB CYC07 At4g34670 T4L20.250	Arabidopsis thaliana (Mouse-ear cress)	262
AT2G17360	40S	eS4	RPS4A	eS4_AtRPS4A	AT2G17360	Q93VH9	RS41_ARATH	reviewed	40S ribosomal protein S4-1	RPS4A At2g17360 F5J6.12	Arabidopsis thaliana (Mouse-ear cress)	261
AT5G07090	40S	eS4	RPS4B	eS4_AtRPS4B	AT5G07090	P49204	RS42_ARATH	reviewed	40S ribosomal protein S4-2	RPS4B At5g07090 MOJ9.26 T28J14_30	Arabidopsis thaliana (Mouse-ear cress)	262
AT5G58420	40S	eS4	RPS4D	eS4_AtRPS4D	AT5G58420	Q8VYK6	RS43_ARATH	reviewed	40S ribosomal protein S4-3	RPS4D At5g58420 MQJ2_10	Arabidopsis thaliana (Mouse-ear cress)	262
AT4G31700	40S	eS6	RPS6A	eS6_AtRPS6A	AT4G31700	O48549	RS61_ARATH	reviewed	40S ribosomal protein S6-1	RPS6A At4g31700 F28M20.110	Arabidopsis thaliana (Mouse-ear cress)	250
AT5G10360	40S	eS6	RPS6B	eS6_AtRPS6B	AT5G10360	P51430	RS62_ARATH	reviewed	40S ribosomal protein S6-2 (Protein EMBRYO DEFECTIVE 3010)	RPS6B EMB3010 RPS6 At5g10360 F12B17_290	Arabidopsis thaliana (Mouse-ear cress)	249
AT1G48830	40S	eS7	RPS7A	eS7_AtRPS7A	AT1G48830	Q9C514	RS71_ARATH	reviewed	40S ribosomal protein S7-1	RPS7A At1g48830 F11I4.1 T24P22.5	Arabidopsis thaliana (Mouse-ear cress)	191
AT3G02560	40S	eS7	RPS7B	eS7_AtRPS7B	AT3G02560	Q9M885	RS72_ARATH	reviewed	40S ribosomal protein S7-2	RPS7B At3g02560 F16B3.19	Arabidopsis thaliana (Mouse-ear cress)	191
AT5G16130	40S	eS7	RPS7C	eS7_AtRPS7C	AT5G16130	Q8LD03	RS73_ARATH	reviewed	40S ribosomal protein S7-3	RPS7C At5g16130 T21H19_509	Arabidopsis thaliana (Mouse-ear cress)	190
AT5G20290	40S	eS8	RPS8A	eS8_AtRPS8A	AT5G20290	Q93VG5	RS81_ARATH	reviewed	40S ribosomal protein S8-1	RPS8A At5g20290 F5O24_180	Arabidopsis thaliana (Mouse-ear cress)	222
AT5G59240	40S	eS8	RPS8B	eS8_AtRPS8B	AT5G59240	Q9FIF3	RS82_ARATH	reviewed	40S ribosomal protein S8-2	RPS8B At5g59240 MNC17.15	Arabidopsis thaliana (Mouse-ear cress)	210
AT4G25740	40S	eS10	RPS10A	eS10_AtRPS10A	AT4G25740	Q9SW09	RS101_ARATH	reviewed	40S ribosomal protein S10-1	RPS10A At4g25740 F14M19.20	Arabidopsis thaliana (Mouse-ear cress)	177
AT5G41520	40S	eS10	RPS10B	eS10_AtRPS10B	AT5G41520	Q9FFS8	RS102_ARATH	reviewed	40S ribosomal protein S10-2	RPS10B At5g41520 MBK23.4	Arabidopsis thaliana (Mouse-ear cress)	180
AT5G52650	40S	eS10	RPS10C	eS10_AtRPS10C	AT5G52650	Q9LTF2	RS103_ARATH	reviewed	40S ribosomal protein S10-3	RPS10C At5g52650 F6N7.14	Arabidopsis thaliana (Mouse-ear cress)	179
AT1G15930	40S	eS12	RPS12A	eS12_AtRPS12A	AT1G15930	Q9S9P1	RS121_ARATH	reviewed	40S ribosomal protein S12-1	RPS12A At1g15930 T24D18.3	Arabidopsis thaliana (Mouse-ear cress)	144
AT2G32060	40S	eS12	RPS12C	eS12_AtRPS12C	AT2G32060	Q9SKZ3	RS122_ARATH	reviewed	40S ribosomal protein S12-2	RPS12C At2g32060 F22D22.19	Arabidopsis thaliana (Mouse-ear cress)	144
AT2G04390	40S	eS17	RPS17A	eS17_AtRPS17A	AT2G04390	P49205	RS171_ARATH	reviewed	40S ribosomal protein S17-1	RPS17A RPS17 At2g04390 T1O3.20	Arabidopsis thaliana (Mouse-ear cress)	141
AT2G05220	40S	eS17	RPS17B	eS17_AtRPS17B	AT2G05220	Q9SJ36	RS172_ARATH	reviewed	40S ribosomal protein S17-2	RPS17B At2g05220 F5G3.12	Arabidopsis thaliana (Mouse-ear cress)	140
AT3G10610	40S	eS17	RPS17C	eS17_AtRPS17C	AT3G10610	Q9SQZ1	RS173_ARATH	reviewed	40S ribosomal protein S17-3	RPS17C At3g10610 F13M14.10 F18K10.23	Arabidopsis thaliana (Mouse-ear cress)	140
AT5G04800	40S	eS17	RPS17D	eS17_AtRPS17D	AT5G04800	Q9LZ17	RS174_ARATH	reviewed	40S ribosomal protein S17-4	RPS17D At5g04800 MUK11.12 T1E3_160	Arabidopsis thaliana (Mouse-ear cress)	141
AT3G02080	40S	eS19	RPS19A	eS19_AtRPS19A	AT3G02080	Q9SGA6	RS191_ARATH	reviewed	40S ribosomal protein S19-1	RPS19A At3g02080 F1C9.13	Arabidopsis thaliana (Mouse-ear cress)	143
AT5G15520	40S	eS19	RPS19B	eS19_AtRPS19B	AT5G15520	Q9LF30	RS192_ARATH	reviewed	40S ribosomal protein S19-2	RPS19B At5g15520 T20K14_130	Arabidopsis thaliana (Mouse-ear cress)	143
AT5G61170	40S	eS19	RPS19C	eS19_AtRPS19C	AT5G61170	Q9FNP8	RS193_ARATH	reviewed	40S ribosomal protein S19-3	RPS19C At5g61170 MAF19.17	Arabidopsis thaliana (Mouse-ear cress)	143
AT3G53890	40S	eS21	RPS21B	eS21_AtRPS21B	AT3G53890	Q9M337	RS211_ARATH	reviewed	40S ribosomal protein S21-1	RPS21B At3g53890 F5K20_190	Arabidopsis thaliana (Mouse-ear cress)	82
AT5G27700	40S	eS21	RPS21C	eS21_AtRPS21C	AT5G27700	Q3E902	RS212_ARATH	reviewed	40S ribosomal protein S21-2	RPS21C At5g27700 T1G16.30	Arabidopsis thaliana (Mouse-ear cress)	82
AT3G04920	40S	eS24	RPS24A	eS24_AtRPS24A	AT3G04920	Q9SS17	RS241_ARATH	reviewed	40S ribosomal protein S24-1	RPS24A At3g04920 T9J14.13	Arabidopsis thaliana (Mouse-ear cress)	133
AT5G28060	40S	eS24	RPS24B	eS24_AtRPS24B	AT5G28060	Q8LC83	RS242_ARATH	reviewed	40S ribosomal protein S24-2	RPS24B At5g28060 F15F15.130	Arabidopsis thaliana (Mouse-ear cress)	133
AT2G16360	40S	eS25	RPS25A	eS25_AtRPS25A	AT2G16360	Q9SIW5	RS251_ARATH	reviewed	40S ribosomal protein S25-1	RPS25A At2g16360 F16F14.14	Arabidopsis thaliana (Mouse-ear cress)	109
AT2G21580	40S	eS25	RPS25B	eS25_AtRPS25B	AT2G21580	Q9SIK2	RS252_ARATH	reviewed	40S ribosomal protein S25-2	RPS25B At2g21580 F2G1.15	Arabidopsis thaliana (Mouse-ear cress)	108
AT4G34555	40S	eS25	RPS25D	eS25_AtRPS25D	AT4G34555	Q8GYL5	RS253_ARATH	reviewed	40S ribosomal protein S25-3	RPS25D At4g34555 T4L20	Arabidopsis thaliana (Mouse-ear cress)	108
AT4G39200	40S	eS25	RPS25E	eS25_AtRPS25E	AT4G39200	Q9T029	RS254_ARATH	reviewed	40S ribosomal protein S25-4	RPS25E At4g39200 T22F8.100	Arabidopsis thaliana (Mouse-ear cress)	108
AT2G40510	40S	eS26	RPS26B	eS26_AtRPS26B	AT2G40510	Q8LPJ7	RS262_ARATH	reviewed	40S ribosomal protein S26-2	RPS26B At2g40510 T2P4.14	Arabidopsis thaliana (Mouse-ear cress)	133
AT2G40590	40S	eS26	RPS26A	eS26_AtRPS26A	AT2G40590	P49206	RS261_ARATH	reviewed	40S ribosomal protein S26-1	RPS26A At2g40590 T2P4.6	Arabidopsis thaliana (Mouse-ear cress)	131
AT3G56340	40S	eS26	RPS26C	eS26_AtRPS26C	AT3G56340	Q9LYK9	RS263_ARATH	reviewed	40S ribosomal protein S26-3	RPS26C At3g56340 F18O21_300	Arabidopsis thaliana (Mouse-ear cress)	130
AT2G45710	40S	eS27	RPS27A	eS27_AtRPS27A	AT2G45710	O64650	RS271_ARATH	reviewed	40S ribosomal protein S27-1	RPS27A ARS27C At2g45710 F17K2.35 F4I18.31	Arabidopsis thaliana (Mouse-ear cress)	84
AT3G61110	40S	eS27	RPS27B	eS27_AtRPS27B	AT3G61110	Q9M2F1	RS272_ARATH	reviewed	40S ribosomal protein S27-2	RPS27B ARS27A At3g61110 T20K12.10 T27I15_200	Arabidopsis thaliana (Mouse-ear cress)	86
AT3G61111	40S	eS27	RPS27C	eS27_AtRPS27C		B3H5X2	B3H5X2_ARATH	not reviewed	40S ribosomal protein S27	At3g61111	Arabidopsis thaliana (Mouse-ear cress)	86
AT5G47930	40S	eS27	RPS27D	eS27_AtRPS27D	AT5G47930	Q8L953	RS273_ARATH	reviewed	40S ribosomal protein S27-3	RPS27D ARS27B At5g47930 K16F13.1	Arabidopsis thaliana (Mouse-ear cress)	84
AT3G10090	40S	eS28	RPS28A	eS28_AtRPS28A	AT3G10090,AT5G03850	Q9SR73	RS281_ARATH	reviewed	40S ribosomal protein S28-1	RPS28A At3g10090 T22K18.8; RPS28B At5g03850 F8F6_60 MED24.15	Arabidopsis thaliana (Mouse-ear cress)	64
AT5G03850	40S	eS28	RPS28B	eS28_AtRPS28B	AT3G10090,AT5G03850	Q9SR73	RS281_ARATH	reviewed	40S ribosomal protein S28-1	RPS28A At3g10090 T22K18.8; RPS28B At5g03850 F8F6_60 MED24.15	Arabidopsis thaliana (Mouse-ear cress)	64
AT5G64140	40S	eS28	RPS28C	eS28_AtRPS28C	AT5G64140	P34789	RS282_ARATH	reviewed	40S ribosomal protein S28-2	RPS28C At5g64140 MHJ24.12	Arabidopsis thaliana (Mouse-ear cress)	64
AT2G19750	40S	eS30	RPS30A	eS30_AtRPS30A	AT2G19750,AT4G29390,AT5G56670	P49689	RS30_ARATH	reviewed	40S ribosomal protein S30	RPS30A At2g19750 F6F22.22; RPS30B At4g29390 F17A13.210; RPS30C At5g56670 MIK19.12	Arabidopsis thaliana (Mouse-ear cress)	62
AT4G29390	40S	eS30	RPS30B	eS30_AtRPS30B	AT2G19750,AT4G29390,AT5G56670	P49689	RS30_ARATH	reviewed	40S ribosomal protein S30	RPS30A At2g19750 F6F22.22; RPS30B At4g29390 F17A13.210; RPS30C At5g56670 MIK19.12	Arabidopsis thaliana (Mouse-ear cress)	62
AT5G56670	40S	eS30	RPS30C	eS30_AtRPS30C	AT2G19750,AT4G29390,AT5G56670	P49689	RS30_ARATH	reviewed	40S ribosomal protein S30	RPS30A At2g19750 F6F22.22; RPS30B At4g29390 F17A13.210; RPS30C At5g56670 MIK19.12	Arabidopsis thaliana (Mouse-ear cress)	62
AT1G23410	40S	eS31	RPS27aA	eS31_AtRPS27aA	AT1G23410	P59271	R27AA_ARATH	reviewed	Ubiquitin-40S ribosomal protein S27a-1 [Cleaved into: Ubiquitin; 40S ribosomal protein S27a-1]	RPS27AA UBQ16 At1g23410 F26F24.28 F28C11.5	Arabidopsis thaliana (Mouse-ear cress)	156
AT2G47110	40S	eS31	RPS27aB	eS31_AtRPS27aB	AT2G47110	P59232	R27AB_ARATH	reviewed	Ubiquitin-40S ribosomal protein S27a-2 [Cleaved into: Ubiquitin; 40S ribosomal protein S27a-2]	RPS27AB UBQ6 At2g47110 F14M4.6	Arabidopsis thaliana (Mouse-ear cress)	157
AT3G62250	40S	eS31	RPS27aC	eS31_AtRPS27aC	AT3G62250	P59233	R27AC_ARATH	reviewed	Ubiquitin-40S ribosomal protein S27a-3 [Cleaved into: Ubiquitin; 40S ribosomal protein S27a-3]	RPS27AC UBQ5 At3g62250 T17J13.210	Arabidopsis thaliana (Mouse-ear cress)	157
AT1G18080	40S	RACK1	RACK1A	RACK1_AtRACK1A	AT1G18080	O24456	GBLPA_ARATH	reviewed	Receptor for activated C kinase 1A (Guanine nucleotide-binding protein subunit beta-like protein A) (WD-40 repeat auxin-dependent protein ARCA)	RACK1A ARCA At1g18080 T10F20.9 T10O22.6	Arabidopsis thaliana (Mouse-ear cress)	327
AT1G48630	40S	RACK1	RACK1B	RACK1_AtRACK1B	AT1G48630	Q9C4Z6	GPLPB_ARATH	reviewed	Receptor for activated C kinase 1B (Guanine nucleotide-binding protein subunit beta-like protein B)	RACK1B At1g48630 F11I4.18 F9P7.2	Arabidopsis thaliana (Mouse-ear cress)	326
AT3G18130	40S	RACK1	RACK1C	RACK1_AtRACK1C	AT3G18130	Q9LV28	GPLPC_ARATH	reviewed	Receptor for activated C kinase 1C (Guanine nucleotide-binding protein subunit beta-like protein C)	RACK1C At3g18130 MRC8.11	Arabidopsis thaliana (Mouse-ear cress)	326
