# Supplementary material for: Systematic Review of Plant Ribosome Heterogeneity and Specialization
Source: Front Plant Sci. 2020 Jun 25;11:948. doi: 10.3389/fpls.2020.00948 (PMC7332886; doi:10.3389/fpls.2020.00948)
Supplement: Supplementary file 2 [file Table_2.xlsx]

## Sheet: Supplemental Table S2 Legend
Supplemental Table S2. Significantly changed ribosomal protein (RP) transcripts during suboptimal high and low temperature acclimation of Arabidopsis thaliana. Gene expression intensities of 96 SSU and 136 LSU RP paralog transcripts were obtained from Genevestigator experiment AT-00120. The intensities were background subtracted and quantile normalized using preprocessCore R package version 1.46.…

## Sheet: Supplemental Table S2
60S LSU		40S LSU
Heat	Cold	Heat	Cold
uL4_RPL4A	uL5_RPL11A	eS10_RPS10B	eS21_RPS21B
uL5_RPL11A	uL5_RPL11B	eS1_RPS3aB	uS11_RPS14C
uL10_RPP0B	uL29_RPL35A	uS2_RPS2aA	eS25_RPS25B
uL11_RPL12C	eL13_RPL13C	eS19_RPS19C	eS10_RPS10B
uL13_RPL13aB	eL18_RPL18B	uS13_RPS18A	uS15_RPS13A
uL13_RPL13aC	eL28_RPL28C	eS25_RPS25B	uS19_RPS15A
uL18_RPL5B	eL34_RPL34C		eS21_RPS21C
uL24_RPL26A	eL37_RPL37A		uS17_RPS11A
uL30_RPL7B	eL40_RPL40A
eL14_RPL14B	P1/P2_RPP2B
eL19_RPL19B
eL20_RPL18aA
eL24_RPL24B
eL27_RPL27A
eL34_RPL34C
eL37_RPL37C
eL39_RPL39B
P1/P2_RPP1A
P1/P2_RPP1D
P1/P2_RPP2D
